# Supplementary material for: Detailed Speciation of Non-Methane Volatile Organic Compounds in Exhaust Emissions from Diesel and Gasoline Euro 5 Vehicles Using Online and Offline Measurements
Source: Toxics. 2022 Apr 8;10(4):184. doi: 10.3390/toxics10040184 (PMC9032894; doi:10.3390/toxics10040184)
Supplement: Supplementary file 1 [file toxics-10-00184-s001.zip]

Archive with 1 entries (1 files):
- toxics-1639238-supplementary.pdf
